# Supplementary material for: Evolutionary divergence in a non-genitalic sexual contact character in the beetle genus Choleva
Source: PeerJ. 2026 Jun 10;14:e21266. doi: 10.7717/peerj.21266 (PMC13264280; doi:10.7717/peerj.21266)
Supplement: Supplemental Information 1 [file peerj-14-21266-s001.xlsx]

## Sheet: specimens
(Sub)species	Data type	Voucher ID and/or label data	Collection	Sample ID	COIa	COIb	rrnl+nad1	CytB	18S	28S
C. agilis	morphological	ZMA.INS.1126396	ZMA	26.AG.96
C. angustata	molecular	TXEX.COL.01547; FRANCE: Deux-Sèvres: Plaine-et-Vallées, 46.98°N -0.09°E 17.xi.2021	TXEX	MSH.CAN.A7	PQ834307	PQ818002		PQ849709	PQ835064	PQ835089
C. angustata	molecular	TXEX.COL.01548; FRANCE: Deux-Sèvres: Plaine-et-Vallées, 46.98°N -0.09°E 17.xi.2021	TXEX	MSH.CAN.A8	PQ834306	PQ818003		PQ849710	PQ835063	PQ835088
C. angustata	molecular	BCZSM COL 00910; Vlaanderen, Leuven, Blanden, Meerdaalbos (BELGIUM) 25.v.2010	ZSM	Munich_Z3	PQ834294	PQ817991	PQ849715	PQ849690	PQ835059	PQ835084
C. angustata	molecular	BCZSM COL 01129; Rheinland-Pfalz, Moseltal, Winningen, Blumslay (GERMANY) 29.v.2010	ZSM	Munich_Z4	PQ834293	PQ817992	PQ849716	PQ849691	PQ835058	PQ835083
C. angustata	morphological	ZMA.INS.1132492	ZMA	43.AN.92
C. bedeli	molecular	TXEX.COL.01549; Cyprus: Nicosia: 5.73 km NW of Mylikouri, Cedar Valley 14.iv.2013	TXEX	MSH.CBE.A5	PQ834308	PQ818004		PQ849707	PQ835066	PQ835091
C. bedeli	morphological	RMNH.INS.63338	RMNH	51.BE.TA
C. cisteloides cisteloides	molecular	TXEX.COL.01550; FRANCE: Deux-Sèvres: Plaine-et-Vallées, 46.98°N -0.09°E 17.xi.2021	TXEX	MSH.CCI.A9	PQ834305	PQ818005		PQ849711	PQ835062	PQ835087
C. cisteloides cisteloides	morphological	Hun. Szentgál, Kӧlikbarlang, Nagy-terem, talajcsapda/14-15. Leg. Csermák Zsolt & Katona Lajos 2011.11.27-2012.03.24	ZIRC	49.CI.16
C. elongata	molecular	TXEX.COL.01551; Germany: Brandenburg: 5 km W of Liebenwalde, 2012	TXEX	MSH.CEL.03				PQ849700	PQ835074	PQ835099
C. elongata	molecular	TXEX.COL.01552; Germany: Brandenburg: 5 km W of Liebenwalde, 2012	TXEX	MSH.CEL.02		PQ818001
C. elongata	molecular	(GER)_A1; Niedersachsen, Ahrenschulter, Lüdersburg (GERMANY) 13.i.2013	THA	(GER)_A1	PQ834302	PQ817993	PQ849717	PQ849692	PQ835057	PQ835082
C. elongata	molecular	(GER)_A2; Niedersachsen, Ahrenschulter, Lüdersburg (GERMANY) 13.i.2013	THA	(GER)_A2	PQ834301	PQ817994	PQ849718	PQ849693	PQ835056	PQ835081
C. elongata	morphological	ZMA.INS.1132564	ZMA	16.EL.64
C. fagniezi gallica	morphological	Coll. Prof. Al. Smolka, Boh. Kuchelbad, Smolka, Collection P. v.d. Wiel	ZMA	40.FA.PAL
C. glauca	molecular	HME.CGL.HU4	TXEX	HME.CGL.HU4		PQ818006		PQ849702
C. glauca	molecular	AVT.CGL.A6	THA	AVT.CGL.A6		PQ818007		PQ849708	PQ835065	PQ835090
C. glauca	molecular	BCZSM COL 01538; Nordrhein-Westfalen, Germersheim, Schaidt, Stuttpferch (GERMANY) 04.vi.2010	THA	Munich_Z1	PQ834296	PQ817995	PQ849719	PQ849694	PQ835055	PQ835080
C. glauca	morphological	ZMA.INS.1132741	ZMA	15.GL.41
C. glauca “Hungary”	morphological	HUNGARY: Bakonybél, 47.2506350 N 17.7677163 E, 9.iii.2022, Leg. H. van der Meulen	MEU	56.GL.HU4					PQ835072	PQ835097
C. jeanneli	molecular	TXEX.COL.01553; The Netherlands: Prov. Overijssel: Hengforden, 12.xi.2021	TXEX	MSH.CJE.A10		PQ818008
C. jeanneli	morphological	ZMA.INS.1132528	ZMA	65.JE.28
C. kocheri	morphological	MOROCCO: Ifri el Caid Mat Mohammed, 20.vii.1984, Leg. T. Jevve, M. Perreau, E. Queinnec	PER	33.KO.PER
C. lederiana gracilenta	molecular	HME.CLG.PL25	TXEX	HME.CLG.PL25		PQ818009	PQ849727	PQ849706	PQ835067	PQ835092
C. lederiana gracilenta	molecular	HME.CLG.PL17	TXEX	HME.CLG.PL17	PQ834309	PQ818010		PQ849703	PQ835071	PQ835096
C. lederiana gracilenta	molecular	HME.CLG.PL24	TXEX	HME.CLG.PL24				PQ849704	PQ835070	PQ835095
C. lederiana gracilenta	morphological	POLAND: Sokole Gory, 50.72917 N, 19.27028 E, 13.iii.2022, Leg. H. van der Meulen	MEU	55.LEGR.PL15
C. lederiana holsatica	molecular	(GER)_B1; Holstein, Bad Segeberg, Segeberger Höhle (GERMANY) 14.xi.2012	THA	(GER)_B1	PQ834298	PQ817996	PQ849720	PQ849695	PQ835054	PQ835079
C. lederiana holsatica	molecular	AVT.CLH.B24	TXEX	AVT.CLH.B24		PQ818011		PQ849705	PQ835069	PQ835094
C. lederiana holsatica	morphological	GERMANY: Holstein, Bad Segeberg, Segeberger Höhle, Sӓulenhalle, 14.xi.2012, Sample ID: B25, Leg. Alina von Thaden	THA	53.LEHO.TH
C. lederiana holsatica	molecular	(GER)_B2; Holstein, Bad Segeberg, Segeberger Höhle (GERMANY) 14.xi.2012	THA	(GER)_B2	PQ834297	PQ817997	PQ849721	PQ849696	PQ835053	PQ835078
C. lederiana lederiana	molecular	TXEX.COL.01554; Germany: Eifel: Hundsbachtal: Blockhalde, 50.195°N 6.626°E 27.iv.2013	TXEX	MSH.CLE.A14		PQ818012		PQ849714
C. lederiana lederiana	morphological	RMNH.INS.622386	RMNH	46.LELE.86
C. lederiana sokolowskii	molecular	(GER)_H1; Nordrhein-Westfalen, Schlangen: Hohlsteinhöhle (GERMANY) 15.xii.2012	THA	(GER)_H1	PQ834300	PQ817998	PQ849722	PQ849697	PQ835052	PQ835077
C. lederiana sokolowskii	molecular	(GER)_H2; Nordrhein-Westfalen, Schlangen: Hohlsteinhöhle (GERMANY) 15.xii.2012	THA	(GER)_H2	PQ834299	PQ817999	PQ849723	PQ849698	PQ835051	PQ835076
C. lederiana sokolowskii	molecular	HME.CLS.DE1	TXEX	HME.CLS.DE1	PQ834310	PQ818013	PQ849725	PQ849701	PQ835073	PQ835098
C. lederiana sokolowskii	molecular	AVT.CLS.H11	TXEX	AVT.CLS.H11		PQ818014	PQ849726		PQ835068	PQ835093
C. lederiana sokolowskii	morphological	GERMANY: Nordrhein-Westfalen, Schlangen: Hohlsteinhöhle, Bischofskammer, 15.xii.2012, Sample ID: H12, Leg. Alina von Thaden	THA	60.LESO.TH
C. oblonga oblonga	molecular	TXEX.COL.01555; The Netherlands: Flevoland: Katherdralenbos	TXEX	MSH.COB.A11	PQ834304	PQ818015	PQ849728	PQ849712	PQ835061	PQ835086
C. oblonga oblonga	morphological	ZMA.INS.1126428	ZMA	17.OB.28
C. pozi	morphological	ZMA.INS.1132642/45	ZMA	64.PO.4245
C. pozi	molecular	BFB_Col_FK_6008	ZSM	BFB_Col_FK_6008		KM451525
C. reitteri	molecular	BCZSM COL 02155; Vlaanderen, Leuven, Blanden, Meerdaalbos (BELGIUM) 25.v.2010	ZSM	Munich_Z2	PQ834295	PQ818000	PQ849724	PQ849699	PQ835050	PQ835075
C. reitteri	morphological	RMNH.INS.628612	RMNH	30.RE.12
C. spadicea spadicea	molecular	TXEX.COL.01556; Germany: Eifel: Hundsbachtal: Blockhalde, 50.195°N 6.626°E 27.iv.2013	TXEX	MSH.CSP.A13	PQ834303	PQ818016		PQ849713	PQ835060	PQ835085
C. spadicea spadicea	morphological	ZMA.INS.1126634	ZMA	18.SP.34
C. sturmi	morphological	Pola, Istr. F. Lang, Collection P. v.d. Wiel, Acq. 1982	ZMA	31.ST.PAL

## Sheet: collection acronyms
Collection acronyms:
THA	Collection Alina von Thaden, Frankfurt, Germany
TXEX	Collection Taxon Expeditions, Leiden, the Netherlands
MEU	Collection Henk van der Meulen, Leeuwarden, the Netherlands
PER	Collection Michel Perreau, Paris, France
RMNH	Collection Naturalis Biodiversity Center, Leiden, the Netherlands (former coll. Rijksmuseum van Natuurlijke Historie, Leiden)
ZIRC	Collection Bakony Natural History Museum, Zirc, Hungary
ZMA	Collection Naturalis Biodiversity Center, Leiden, the Netherlands (former coll. Zoölogisch Museum Amsterdam)
ZSM	Collection Zoologische Staatssammlung München, Germany
