# Supplementary material for: Evolutionary divergence in a non-genitalic sexual contact character in the beetle genus Choleva
Source: PeerJ. 2026 Jun 10;14:e21266. doi: 10.7717/peerj.21266 (PMC13264280; doi:10.7717/peerj.21266)
Supplement: Supplemental Information 2 [file peerj-14-21266-s002.xlsx]

## Sheet: Blad1
locus	name	sense	sequence (5' > 3')	Ta	reference
COIa	Jerry	F	CAACATTTATTTTGATTTTTTGG	49° C	Simon et al., 1994
	Pat	R	TCCAATGCACTAATCTGCCATATTA
COIb	LCO1490	F	GGTCAACAAACTATAAAGATATTGG	46° C	Folmer et al., 1994
	HCO2198	R	TAAACTTCAGGGTGACCAAAAAATCA
CytB	CB3	F	GAGGAGCAACTGTAATTACTAA	52° C	Barraclough et al., 1999
	CB4	R	AAAAGAAARTATCATTCAGGTTGAAT
rrnl+nad1	16SaR	F	CGCCTGTTTAWCAAAAACAT	52° C	Simon et al., 1994
	ND1A	R	GGTCCCTTACGAATTTGAATATATCCT
18S (SSU)	18S-5	F	GACAACCTGGTTGATCCTGCCAGT	49° C	Shull et al., 2001
	18S-B5.0	R	TAACCGCAACAACTTTAAT
28S (LSU)	28SKa	F	ACACGGACCAAGGAGCTTAGCATG	55° C	Ribera et al., 2010
	28SKb	R	CGTCCTGCTGTCTTAAGTTAC
