# Supplementary material for: Evolutionary divergence in a non-genitalic sexual contact character in the beetle genus Choleva
Source: PeerJ. 2026 Jun 10;14:e21266. doi: 10.7717/peerj.21266 (PMC13264280; doi:10.7717/peerj.21266)
Supplement: Supplemental Information 6 [file peerj-14-21266-s006.zip]

Archive with 41 entries (37 files):
- R analyses/
- R analyses/Data analysis 16jul2022/
- R analyses/Data analysis 16jul2022/.RData
- R analyses/Data analysis 16jul2022/.Rhistory
- R analyses/Data analysis 16jul2022/Broken stick all trochanters.Rmd
- R analyses/Data analysis 16jul2022/broken stick method all trochanters.png
- R analyses/Data analysis 16jul2022/motmot analysis v16jul2022.Rmd
- R analyses/Data analysis 16jul2022/pca 16jul2022.Rmd
- R analyses/Data analysis 16jul2022/pca all metatrochanters 16jul2022.Rmd
- R analyses/Data analysis 16jul2022/pca metatrochanter pc1 vs pc2.png
- R analyses/Data analysis 16jul2022/pca metatrochanter pc3 vs pc4.png
- R analyses/Data analysis 16jul2022/pca metatrochanters 16jul2022.Rmd
- R analyses/Data analysis 16jul2022/pca pc1 vs pc2 all trochanters.png
- R analyses/Data analysis 16jul2022/pca pc3 vs pc4 all trochanters.png
- R analyses/Data analysis 18jul2022/
- R analyses/Data analysis 18jul2022/.Rhistory
- R analyses/Data analysis 18jul2022/broken stick meso.png
- R analyses/Data analysis 18jul2022/Broken stick mesotrochanters.Rmd
- R analyses/Data analysis 18jul2022/kappa meso centroid.png
- R analyses/Data analysis 18jul2022/kappa meso pc1.png
- R analyses/Data analysis 18jul2022/kappa meso pc2.png
- R analyses/Data analysis 18jul2022/kappa meso pc3.png
- R analyses/Data analysis 18jul2022/kappa meso pc4.png
- R analyses/Data analysis 18jul2022/kappa meta centroid.png
- R analyses/Data analysis 18jul2022/kappa meta pc1.png
- R analyses/Data analysis 18jul2022/kappa meta pc2.png
- R analyses/Data analysis 18jul2022/kappa meta pc3.png
- R analyses/Data analysis 18jul2022/kappa meta pc4.png
- R analyses/Data analysis 18jul2022/meso original phylogeny.png
- R analyses/Data analysis 18jul2022/original phylogeny ml.png
- R analyses/Data analysis 18jul2022/pc1 vs pc2 meso.png
- R analyses/Data analysis 18jul2022/pc3 vs pc4 meso.png
- R analyses/Data analysis 18jul2022/pca mesotrochanters 18jul2022.Rmd
- R analyses/Data analysis 18jul2022/Phylogenetic signal analysis motmot bayesian.Rmd
- R analyses/Data analysis 18jul2022/Phylogenetic signal analysis motmot meso ml.Rmd
- R analyses/Data analysis 18jul2022/Phylogenetic signal analysis motmot meta bayesian.Rmd
- R analyses/Data analysis 18jul2022/Phylogenetic signal analysis motmot meta ml.Rmd
- R analyses/R analysis 25jul2022/
- R analyses/R analysis 25jul2022/pca all metatrochanters 25jul2022.Rmd
- R analyses/R analysis 25jul2022/pca all trochanters 25jul2022.Rmd
- R analyses/R analysis 25jul2022/pca mesotrochanters 25jul2022.Rmd
