# Supplementary material for: Evolutionary divergence in a non-genitalic sexual contact character in the beetle genus Choleva
Source: PeerJ. 2026 Jun 10;14:e21266. doi: 10.7717/peerj.21266 (PMC13264280; doi:10.7717/peerj.21266)
Supplement: Supplemental Information 6 [file peerj-14-21266-s006.zip › R analyses/Data analysis 16jul2022/motmot analysis v16jul2022.Rmd]

---
title: "motmot analysis v11jul2022"
author: "MG"
date: "2022-07-11"
output: html_document
---


```{r}
install.packages("motmot")
library(motmot)
```


```{r}
TreeML<-ape::read.tree(text='((Ptomaphagus_tenuicornis:0.349352,Speonemadus_angusticollis:0.25759599999999994)73:0.01543650000000002,(Catops_tristis:0.10264299999999998,(Nargus_algiricus:0.152551,(Choleva_spadicea_spadicea:0.051674,(Choleva_kocheri:0.044516,(Choleva_bedeli:0.02681599999999995,(((Choleva_elongata:0.03853599999999996,Choleva_oblonga_oblonga:0.03873899999999997)20:0.007831000000000032,((Choleva_agilis:0.002858000000000027,Choleva_lederiana_lederiana:0.0043039999999999745)49:0.000001,(Choleva_lederiana_gracilenta:0.005189999999999917,(Choleva_lederiana_holsatica:0.004583000000000004,Choleva_lederiana_sokolowskii:0.0031120000000000037)57:0.007836999999999983)47:0.000412)99:0.026387999999999967)22:0.0047239999999999505,(Choleva_reitteri:0.04765700000000006,(Choleva_cisteloides_cisteloides:0.047539,((Choleva_pozi:0.022535000000000027,(Choleva_glauca_other:0.00149100000000002,Choleva_glauca_Hungary:0.000963)100:0.016490000000000005)89:0.010411999999999977,(Choleva_angustata:0.013541999999999943,(Choleva_jeanelli:0.022764000000000006,(Choleva_fagniezi_gallica:0.000001,Choleva_sturmi:0.000001)100:0.02637900000000004)60:0.012764999999999915)44:0.009835000000000038)39:0.004813999999999985)45:0.007006000000000068)54:0.010559999999999903)6:0.004901000000000044)2:0.006825999999999999)6:0.006712999999999969)9:0.01839500000000005)100:0.141733):0.01543650000000002);
')
plot(TreeML)
```

```{r}
rownames(meta_data)=c("Choleva_glauca", "Choleva_elongata", "Choleva_oblonga_oblonga", "Choleva_spadicea_spadicea", "Choleva_agilis", "Choleva_reitteri", "Choleva_sturmi", "Choleva_kocheri", "Choleva_fagniezi_gallica", "Choleva_angustata", "Choleva_lederiana_lederiana", "Choleva_cisteloides_cisteloides", "Choleva_bedeli", "Choleva_lederiana_holsatica", "Choleva_lederiana_gracilenta", "Choleva_glauca_Hungary", "Choleva_lederiana_sokolowskii", "Choleva_pozi", "Choleva_jeanneli")
```


```{r}
sortedData <- sortTraitData(phy = TreeML, y = meta_data, 
  data.name = "PC4", pass.ultrametric = TRUE, log.trait = FALSE)
phy <- sortedData$phy
centroid <- sortedData$trait
centroid
```

```{r}
kappa.ml <- transformPhylo.ML(phy = phy, y = centroid, 
  model = "kappa", profilePlot = FALSE)
kappa.ml
```
