# Supplementary material for: Evolutionary divergence in a non-genitalic sexual contact character in the beetle genus Choleva
Source: PeerJ. 2026 Jun 10;14:e21266. doi: 10.7717/peerj.21266 (PMC13264280; doi:10.7717/peerj.21266)
Supplement: Supplemental Information 6 [file peerj-14-21266-s006.zip › R analyses/Data analysis 16jul2022/pca all metatrochanters 16jul2022.Rmd]

---
title: "Choleva trees"
author: "MG"
date: '2022-07-05'
output: html_document
---

```{r setup, include=FALSE}
knitr::opts_chunk$set(echo = TRUE)
```


```{r}
MyData<-data.frame(metatrochanter_data_)
MyData
```


```{r}
install.packages("Rtools")
install.packages("tidyverse")
library("ggplot2")
```

```{r}
ggplot(MyData, aes(x=MyData$PC1, y=MyData$PC2)) + 
  
  geom_point(size=5, aes(col=MyData$Species_Group)) +
  
  xlab("PC 1 [44.8%]") + ylab("PC 2 [18.6%]") + 
  
  ggtitle("Scatterplot of PC 1 vs. PC 2") +
  
  labs(col="species group") + 
  
  theme_bw() + theme(panel.grid.major = element_blank(), panel.grid.minor = element_blank()) + theme( axis.line = element_line(size = 1, linetype = "solid")) + theme(panel.border = element_blank()) + theme(axis.ticks=element_line(size=1)) 

```


```{r}
ggplot(MyData, aes(x=MyData$PC3, y=MyData$PC4)) + 
  
  geom_point(size=5, aes( col=MyData$Species_Group)) +
  
  xlab("PC 3 [10.8%]") + ylab("PC 4 [6.5%]") + 
  
  ggtitle("Scatterplot of PC 3 vs. PC 4") +
  
  labs(col="species group") +
  
  theme_bw() + theme(panel.grid.major = element_blank(), panel.grid.minor = element_blank()) + theme( axis.line = element_line(size = 1, linetype = "solid")) + theme(panel.border = element_blank()) + theme(axis.ticks=element_line(size=1)) 


```
