# Supplementary material for: Evolutionary divergence in a non-genitalic sexual contact character in the beetle genus Choleva
Source: PeerJ. 2026 Jun 10;14:e21266. doi: 10.7717/peerj.21266 (PMC13264280; doi:10.7717/peerj.21266)
Supplement: Supplemental Information 6 [file peerj-14-21266-s006.zip › R analyses/Data analysis 18jul2022/Broken stick mesotrochanters.Rmd]

---
title: "Broken stick"
output: html_document
date: '2022-07-06'
---

```{r setup, include=FALSE}
knitr::opts_chunk$set(echo = TRUE)
```

```{r}
ev1<-c(0.0000078773, 0.0000046030, 0.0000038182, 0.0000024872, 0.0000016827, 0.0000013665, 0.0000009839, 0.0000008111, 0.0000006753, 0.0000006431)
```

```{r}
n <- length(ev1)
bsm <- data.frame(j = seq(1: n), p = 0)
bsm$p[1] <- 1/n
for (i in 2:n){bsm$p[i] = bsm$p[i - 1] + (1/(n + 1 - i))}
bsm$p <- 100 * bsm$p/ n
    
evplot <- function(ev1) {
    n = length(ev1)
    bsm = data.frame(j=seq(1:n), p=0)
   bsm$p[1] = 1/n
    for (i in 2:n) {
       bsm$p[i] = bsm$p[i-1] + (1/(n + 1 - i))
     }
    bsm$p = 100*bsm$p/n
# Plot eigenvalues and % of variation for each axis
    op <- par(mfrow = c(2,1))
    barplot(ev1, main = "Eigenvalues", col = "bisque", las = 2)
    abline(h = mean(ev1), col = "red")
    legend("topright", "Average eigenvalue", lwd = 1, col = 2, bty = "n")
    barplot(t(cbind(100 * ev1/sum(ev1), bsm$p[n: 1])), beside = TRUE, 
             main = "% variation mesotrochanters", col = c("bisque", 2), las = 2)
    legend("topright", c("% eigenvalue", "Broken stick model"), 
           pch = 15, col = c("bisque", 2), bty = "n")
    par(op)
}
evplot(ev1)
```
