# Supplementary material for: Evolutionary divergence in a non-genitalic sexual contact character in the beetle genus Choleva
Source: PeerJ. 2026 Jun 10;14:e21266. doi: 10.7717/peerj.21266 (PMC13264280; doi:10.7717/peerj.21266)
Supplement: Supplemental Information 6 [file peerj-14-21266-s006.zip › R analyses/Data analysis 18jul2022/Phylogenetic signal analysis motmot meta bayesian.Rmd]

---
title: "Phylogenetic signal analysis"
output: html_document
date: '2022-07-08'
---

```{r setup, include=FALSE}
knitr::opts_chunk$set(echo = TRUE)
```


```{r}
install.packages("ape")
library(ape)
```


```{r}
Bayestree1<-ape::read.tree(text='(Nargus_algiricus:0.10355,((((((Choleva_angustata:0.026845,((Choleva_fagniezi_gallica:0.001193,Choleva_sturmi:0.001193):0.017328,Choleva_jeanneli:0.018521):0.008324):0.008706,((Choleva_glauca:0.003198,Choleva_glauca_Hungary:0.003198):0.019216,Choleva_pozi:0.022414):0.013138):0.006352,Choleva_cisteloides_cisteloides:0.041903):0.00742,Choleva_reitteri:0.049323):0.009349,((Choleva_elongata:0.041953,(Choleva_kocheri:0.034426,Choleva_oblonga_oblonga:0.034426):0.007527):0.007113,(Choleva_lederiana_gracilenta:0.013424,(Choleva_lederiana_holsatica:0.004524,Choleva_lederiana_sokolowskii:0.004524):0.0089,Choleva_lederiana_lederiana:0.013424,Choleva_agilis:0.013424):0.035642):0.009606,Choleva_bedeli:0.058672):0.007565,Choleva_spadicea_spadicea:0.066237):0.037313);
')

```

```{r}
plot(Bayestree1)
```

```{r}
install.packages("motmot")
library(motmot)
```

```{r}
meta_data
```

```{r}
my_mat<-as.matrix(meta_data)
my_mat
rownames(my_mat)=meta_data$species
my_mat
```

```{r}
sortedData <- sortTraitData(phy = Bayestree1, y = my_mat, 
  data.name = "centroid", log.trait=FALSE)
phy <- sortedData$phy
centroid.matrix <- sortedData$trait
centroid.matrix
```


```{r}
kappa.ml <- transformPhylo.ML(phy = Bayestree1, y = centroid.matrix, 
  model = "kappa")
kappa.ml
```
