# Supplementary material for: Evolutionary divergence in a non-genitalic sexual contact character in the beetle genus Choleva
Source: PeerJ. 2026 Jun 10;14:e21266. doi: 10.7717/peerj.21266 (PMC13264280; doi:10.7717/peerj.21266)
Supplement: Supplemental Information 6 [file peerj-14-21266-s006.zip › R analyses/Data analysis 18jul2022/Phylogenetic signal analysis motmot meta ml.Rmd]

---
title: "Phylogenetic signal analysis"
output: html_document
date: '2022-07-08'
---

```{r setup, include=FALSE}
knitr::opts_chunk$set(echo = TRUE)
```


```{r}
install.packages("ape")
library(ape)
```


```{r}
mltree1<-ape::read.tree(text='(Choleva_spadicea_spadicea:0.046086000000000016,((Choleva_bedeli:0.02985199999999999,((Choleva_elongata:0.041440000000000005,(Choleva_oblonga_oblonga:0.032635,Choleva_kocheri:0.054634000000000016):0.008712999999999999):0.0069210000000000105,((Choleva_agilis:0.002711999999999992,Choleva_lederiana_lederiana:0.004045999999999994):0.000001,(Choleva_lederiana_gracilenta:0.00483900000000001,(Choleva_lederiana_holsatica:0.0045489999999999975,Choleva_lederiana_sokolowskii:0.002919000000000005):0.007979000000000014):0.000268):0.02579200000000001):0.0036700000000000066):0.0034180000000000044,(Choleva_reitteri:0.04830099999999998,(Choleva_cisteloides_cisteloides:0.050535,((Choleva_pozi:0.020895999999999998,(Choleva_glauca:0.0013070000000000026,Choleva_glauca_Hungary:0.0010060000000000069):0.016434000000000004):0.009989999999999999,(Choleva_angustata:0.013815999999999995,(Choleva_jeanneli:0.022083999999999993,(Choleva_sturmi:0.000001,Choleva_fagniezi_gallica:0.000001):0.024201):0.01184099999999999):0.009595999999999993):0.0045449999999999935):0.0068110000000000115):0.00916800000000001):0.019307999999999992);')
```

```{r}
plot(mltree1)
```

```{r}
install.packages("motmot")
library(motmot)
```

```{r}
meta_data
```

```{r}
my_mat<-as.matrix(meta_data)
my_mat
rownames(my_mat)=meta_data$species
my_mat
```

```{r}
sortedData <- motmot::sortTraitData(phy = mltree1, y = my_mat, 
  data.name = "pc4", log.trait=FALSE)
phy <- sortedData$phy
pc1.matrix <- sortedData$trait
pc1.matrix
```


```{r}
kappa.ml <- motmot::transformPhylo.ML(phy = mltree1, y = pc1.matrix, 
  model = "kappa", profilePlot = FALSE, returnPhy = TRUE)
kappa.ml
```


```{r}
ape::plot.phylo(phy, show.tip.label = TRUE, no.margin = TRUE)
```


```{r}
ape::plot.phylo(kappa.ml$kappaPhy, show.tip.label = TRUE, no.margin = TRUE)
```
